# Supplementary material for: Modulation of human endogenous retroviruses and cytokines expression in peripheral blood mononuclear cells from autistic children and their parents
Source: Retrovirology. 2022 Nov 30;19:26. doi: 10.1186/s12977-022-00603-6 (PMC9709758; doi:10.1186/s12977-022-00603-6)
Supplement: Supplementary file 1 — Additional file 1: Table S1. Median values and interquartile range (IQR) of HERVs and cytokines expression in PBMCs from autistic children, their parents and corresponding healthy controls. HERVs: human endogenous retroviruses; PBMCs: peripheral blood mononuclear cells; CI: control individuals; ASD: autism spectrum disorder; T0: basal level, NS: not stimulated; ST: stimulated; VPA: Valproic acid; EFV: Efavirenz. [file 12977_2022_603_MOESM1_ESM.xlsx]

## Sheet: Foglio1
Additional file 1: Table 1. Median values and interquartile range of HERVs and cytokines expression in PBMCs from autistic children, their parents and corresponding control individuals.
HERVs: human endogenous retroviruses; PBMCs: peripheral blood mononuclear cells; IL-: Interleukin; TNF: tumor necrosis factor: INF: interferon; CI: control individuals; ASD: autism spectrum disorder; T0: basal level, NS: not stimulated; ST: stimulated; VPA: Valproic acid; EFV: efavirenz.
			HERV-H	HERV-K	HEMO	HERV-W	pHERV-W	IL-1β	IL-6	IL-8	IL-10	TNF-α	INF-γ
Children	HC	T0	0.32 (0.185-11.41)*	1.38 (0.07-3.93)	1.37 (0.135-2.97)	19.53 (14.73-24.1)	1.27 (1.07-2.22)	0.79 (0.31-1.32)	1.03 (0.71-1.92)	4.42 (3.49-5.92)	2.93 (1.7-5.88)	0.27 (0.16-1.60)	1.54 (0.75-3.54)
		NS	5.44 (2.55-12.99)	3.1 (2.37-3.82)	2.31 (1.23-3.89)	18.73 (10.04-35.27)	3.5 (1.3-11.02)	3.04 (1.54-7.62)	4.89 (2.71-5.88)	6.9 (2.7-20.19)	3.68 (2.58-6.48)	2.75 (0.96-3.95)	0.72 (0.26-1.67)
		ST	1.14 (0.31-1.74)	2.51 (1.1-4.16)	1.24 (0.15-3.21)	30.62 (18.76-52.47)	1.98 (1.42-2.60)	4.93 (2.65-7.37)	1.69 (1.02-3.19)	10.87 (6.96-27.58)	2.99 (1.41-6.30)	3.65 (2.97-5.65)	1.03 (0.21-1.64)
		VPA 1mM	0.47 (0.17-1.81)	0.21 (0.08-0.97)	3.91 (1.98-6.06)	17.6 (11.11-25.04)	2.04 (0.98-2.70)	3.93 (2.90-5.94)	2.36 (1.27-4.90)	20.73 (14.96-34.38)	3.32 (1.64-7.76)	4.15 (3.1-6.57)	3.30 (1.21-12.31)
		VPA 2.5mM	0.38 (0.14-1.01)	0.19 (0.05-0.31)	1.25 (0.87-1.97)	32.88 (21.45-58.5)	1.35 (0.47-2.42)	3.17 (2.18-6.86)	2.49 (1.65-3.66)	21.58 (16.17-28.69)	3.46 (2.16-7.16)	5.16 (3.04-8.16)	2.59 (1.37-5.38)
		EFV 1mM	1.22 (0.31-3.24)	0.3 (0.03-0.73)	0.79 (0.57-1.60)	29.09 (20.41-51.65)	0.98 (0.38-1.88)	2.20 (0.74-5.27)	1.64 (1.49-2.52)	18.16 (9.66-28.15),	2.85 (1.81-8.61)	3.16 (1.06-7.80)	2.82 (0.07-14.86)
		EFV 2.5mM	0.39 (0.1-0.86)	0.1 (0.02-0.4)	0.89 (0.65-2.14)	24.53 (13.7-29.55)	1.31 (0.31-4.21)	0.87 (0.64-2.98)	1.36 (1.02-1.71)	18.16 (12.85-28.16)	4.16 (2.16-8.45)	3.57 (2.06-7.06)	5.43 (0.23-10.59)
Children	ASD	T0	254.55 (181.28-599.89)	28.78 (18.44-44.2)	865.47 (561.49-1132.35)	1.8 (0.76-3.84)	2.89 (2.04-5.19)	0.92 (0.21-3.1)	8.65 (5.95-10.28)	31.27 (24.16-34.47)	2699.18 (1699.15-3819.54)	358.16 (323.16-607.79)	40.7 (32.24-66.41)
		NS	548.72 (332.6-750.66)	44.37 (31.33-58.3)	870.5 (348.23-1186.3)	1.29 (0.82-2.91)	6.21 (3.55-8.95)	1.64 (0.69-2.98)	4.11 (2.09-9.02)	23.9 (13.87-48.56)	1897.51 (1332.07-3139.07)	623.1 (213.11-794.21)	49.21 (35.23-67.36)
		ST	722.19 (505.15-1149.38)	108.25 (77.98-154.81)	1474.19 (1076.14-2285.53)	2.23 (0.96-4.6)	5.19 (3.2-7.22)	7.76 (3.36-15.76)	21.84 (17.36-30.24)	30.84 (20.35-56.11)	2603.1 (1307.22-4712.98)	837.31 (640.09-947.03)	84.02 (54.42-127.32)
		VPA 1mM	1534.09 (651.21-4897.19)	175.92 (94.29-354.87)	839.91 (417.37-1559.96)	6.16 (2.93-14.55)	8.94 (6.23-10.09)	16.86 (10.66-24.55)	22.66 (18.65-31.46)	40.94 (29.60-53.19)	4125.65 (2594.15-7436)	842.16 (623.85-1036.86)	73.666 (65.69-81.83)
		VPA 2.5mM	1238.44 (850.36-2213.05)	91.38 (44.78-268.02)	1069.15 (273.84-1425.73)	8.90 (7.16-14.22)	10.91 (7.86-12.6)	24.15 (14.35-30.76)	22.69 (17.64-27.19)	63.41 (40.58-82.77)	3594.32 (2869.18-6059.68)	1430.91 (898.40-2154.51)	70.83 (58.91-93.66)
		EFV 1mM	0.45 (0.075-7.53)	0.53 (0.32-2.45)	1049.48 (775.83-3162.88)	8.57 (5.32-17.4)	3.45 (1.39-6.23)	9.71 (8.57-12.73)	14.46 (12.47-20.96)	36.19 (25.61-44.40)	3541.98 (2454.12-5695.22)	698.16 (583.45-923.31)	79.67 (64.16-98.41)
		EFV 2.5mM	0.36 (0.05-2.27)	0.96 (0.13-8.19)	622.02 (538.65-1587.62)	6.11 (4.26-9.12)	7.47 (5.63-8.81)	8.18 (5.66-13.81)	2.65 (2.39-5.61)	36.15 (28.33-40.02)	2693.54 (1183.13-3149.70	364.46 (214.75-617.23)	78.47 (59.99-98.50)
Mothers	HC	T0	6.64 (2.72-16.08)	1.62 (0.39-3.50)	1.43 (0.62-2.62)	9.66 (5.23-15.32)	4.48 (2.50-8.98)	4.49 (2.28-7.66)	4.28 (3.19-7.66)	31.21 (18.60-42.67)	1.49 (1.08-2.75)	3.25 (1.5-5.13)	7.49 (4.51-1075)
		NS	7.98 (2.58-21.09)	9.015 (5.51-16.03)	9.08 (2.18-12.61)	14.5 (7.36-29.25)	3.51 (2.15-5.49)	3.42 (2.18-4.72)	2.56 (0.52-4.89)	30.73 (17.66-42.43)	2.66 (1.26-4.06)	3.59 (1.36-5.25)	3.97 (0.38-6.52)
		ST	1.80 (1.09-12.3)	3.78 (2.38-7.99)	6.06 (3.13-10.08)	12.32 (6.87-22.28)	5.49 (2.16-10.21)	3.04 (1.63-4.04)	4.01 (3.24-5.29)	31.77 (26.07-37.24)	1.73 (0.79-4.34)	1.99 (0.75-3.59)	3.67 (1.19-5.65)
		VPA 1mM	0.48 (0.09-2.06)	0.70 (0.11-2.94)	2.35 (1.49-2.66)	20.35 (11.92-47.22)	5.18 (1.21-13.27)	2.83 (1.85-5.63)	4.43 (2.45-7.21)	29.15 (21.85-43.83)	2.61 (1.43-8.48)	4.49 (2.37-10.82)	3.15 (2.15-6.32)
		VPA 2.5mM	0.66 (0.32-2.45)	0.5 (0.09-1.27)	1.77 (1.06-2.73)	19.56 (9.14-32.85)	5.77 (4.18-10.44)	2.61 (1.84-4.11)	2.87 (2.48-5.48)	37.18 (22.28-46.84)	2.16 (1.81-6.15)	2.16 (0.77-5.15)	3.15 (1.84-5.16)
		EFV 1mM	1.96 (0.79-7.91)	0.41 (0.12-0.71)	1.4 (0.85-2.86)	13.75 (9.53-30.37)	2.38 (1.8-3.16)	2.01 (0.48-4.4)	2.85 (2.02-4.98)	38.77 (21.72-46.97)	3.06 (1.63-5.4)	4.42 (2.24-6.21)	1.65 (0.48-7.9)
		EFV 2.5mM	0.89 (0.22-5.31)	0.53 (0.1-2.96)	1.7 (1.26-2.94)	23.17 (10.43-65.82)	2.53 (0.75-12.86)	3.15 (1.64-5.13)	2.75 (1.64-5.02)	22.66 (15.18-44.54)	2.36 (1.05-7.28)	2.35 (1.1-5.37)	2.31 (0.73-4.9)
Mothers	ASD	T0	928.04 (458.05-3214.08)	40.1 (23.72-62.39)	1731.02 (903.15-2182.97)	26.79 (12.5-43.84)	1.56 (1.18-2.2)	3.03 (1.55-3.56)	11.02 (8.58-16.71)	53.54 (38.72-71.53)	1027.11 (740.55-1189.26)	651.56 (452.78-1017.34)	85.24 (66.44-98.01)
		NS	1654.1 (497.69-3705.73)	61.25 (42.03-88.25)	1689.41 (1004.46-2484.56)	23.56 (13.59-36.24)	1.47 (0.83-3.02)	1.08 (0.52-2.34)	10.21 (7.25-13.81)	64.81 (55.82-84.48)	1034.55 (885.92-1598.68)	1603.46 (1234.98-2342.58)	79.07 (55.97-90.65)
		ST	1381.02 (373.69-4037.73)	54.19 (31.75-74.27)	1092.12 (262.51-2910.17)	21.96 (17.04-32.35)	22.67 (14.67-47.2)	19.99 (16.13-24.85)	28.92 (22.8-57.14)	100.12 (84.25-123.7)	4711.31 (3054.79-6471.57)	5955.16 (3832.6-7638.54)	147.31 (119.35-209.65)
		VPA 1mM	627.64 (238.67-662.2)	117.93 (102.29-157.92)	1183.53 (580.7-3148.87)	25.98 (19.32-35.85)	36.89 (28.16-60.48)	28.17 (22.52-36.04)	44.08 (38.13-57.06)	94.21 (76.6-161.67)	8769.69 (6960.66-13248.66)	6959.64 (5551.88-8575.12)	117.17 (86.65-171.43)
		VPA 2.5mM	306.98 (252.04-578.46)	111.06 (103.76-164.73)	1977.48 (1876.02-2110.17)	22.70 (15.38-34.48)	144.26 (98.99-169.76)	39.34 (29.48-51.33)	59.06 (48.41-71.29)	96.97 (79.76-141.09)	16838.86 (9732.67-20672.83)	8968.46 (6113.76-14388.38)	106.37 (85.65-131.62)
		EFV 1mM	0.95 (0.64-4.35)	0.71 (0.22-6.41)	1547.14 (986.34-1992.46)	8.50 (6.03-9.84)	25.89 (17.88-33.41)	18.65 (16.14-22.74)	32.55 (26.07-43.36)	110.06 (85.91-138.69)	5612.33 (3650.91-8179.08)	1635.16 (1045.68-2309.68)	97.16 (70.65-109.98)
		EFV 2.5mM	0.16 (0.01-1.09)	0.63 (0.2-1.36)	1022.17 (359.18-2882.13)	12.84 (5.98-20.27)	9.37 (5.3-16.54)	12.13 (8.55-15.51)	13.37 (10.89-18.56)	34.9 (28.48-64.41)	1445.34 (834.5-1786.53)	873.15 (598.68-1377.99)	43.13 (35.4-63.4)
Fathers	HC	T0	4.66 (2.3-12.11)	1.08 (0.27-4.48)	1.63 (1.21-13.4)	0.49 (0.27-1.77)	1.01 (0.9-2.36)	0.7 (0.28-1.25)	3.95 (0.95-9.65)	59.6 (36.61-76.91)	1.84 (0.57-4.01)	0.54 (0.25-1.29)	45.51 (35.44-63.72)
		NS	10.17 (3.23-17.5)	6.46 (3.62-18.94)	13.15 (2.67-21.31)	0.49 (0.15-2.41)	1.38 (0.76-3.12)	1.95 (1-2.59)	1.53 (0.88-2.88)	51.15 (33.53-80.21)	0.86 (0.59-1.4)	1.37 (0.74-2)	44.74 (33.14-49.48)
		ST	4.76 (2.53-10.33)	6.29 (1.97-8.99)	4.43 (2.68-8.33)	1.69 (0.85-2.92)	1.74 (0.87-3.41)	1.33 (0.73-2.89)	1.76 (1.35-3.6)	54.87 (47.27-69.92)	2 (0.68-4.4)	1.21 (0.63-1.8)	33.04 (21.68-47.94)
		VPA 1mM	1.29 (0.12-3.58)	1.33 (0.17-3.06)	2.28 (1.56-2.77)	9.90 (3.68-25.63)	1.91 (0.94-4.17)	2.35 (1.01-3.28)	3.66 (2.01-8.41)	49.06 (26.75-61.32)	1.52 (0.6-4.02)	1.94 (1.17-2.39)	22.67 (8.63-39.91)
		VPA 2.5mM	0.62 (0.12-4.23)	0.49 (0.03-3.29)	1.28 (1.07-2.56)	11.32 (5.58-28.02)	1.05 (0.48-2.05)	1.82 (0.78-2.24)	5.66 (4.01-12.38)	65.33 (44.28-85.51)	2.28 (1.5-6.52)	1.89 (1.15-2.92)	33.66 (26.68-47.4)
		EFV 1mM	1.96 (1-3.64)	0.95 (0.15-1.71)	2.29 (1.83-3.29)	5.09 (1.44-11.73)	2.6 (1.21-4.03)	2.75 (1.25-6.48)	4.54 (2.54-17.71)	34.15 (20.66-58.6)	2.11 (1.05-3.96)	2.3 (1.33-4.35)	31.66 (16.7-40.47)
		EFV 2.5mM	1.88 (0.66-6.72)	1.16 (0.32-2.17)	2.71 (2.18-3.57)	10.86 (7.81-18.11)	1.95 (0.94-2.77)	1.48 (0.89-2.88)	2.71 (1.93-5.41)	42.04 (35.58-74.3)	1.81 (0.76-4.92)	2.14 (1.52-2.93)	31.85 (16.98-44.16)
Fathers	ASD	T0	2.62 (1.26-6.94)	4.14 (1.01-13.13)	2.84 (1.42-5.53)	4.44 (1.13-13.08)	3.85 (0.89-5.54)	1.75 (1.35-2.02)	8.09 (4.62-12.59)	24.23 (18.29-35.26)	29.16 (14.45-45.21)	0.82 (0.38-1.05)	33.42 (29.39-45.98)
		NS	3.72 (0.96-11.61)	7.59 (5.01-9.87)	3.03 (2.84-3.12)	14.58 (6.07-21.87)	3.29 (2.27-5.78)	2.45 (0.9-7.11)	4.61 (0.98-11.72)	49.41 (37.02-64.14)	26.33 (14.12-34.18)	0.93 (0.65-1.76)	34.86 (23-41.95)
		ST	1.18 (0.13-3.52)	7.98 (6.4-11.88)	2.69 (1.26-6.14)	13.59 (6.01-18.54)	1.61 (0.98-3.52)	1.85 (0.56-5.39)	4.89 (3.18-8.27)	42.81 (30.06-57.58)	18.2 (12.82-30.42)	0.85 (0.69-1.61)	34.16 (27.76-54.53)
		VPA 1mM	0.09 (0-2.02)	0.4 (0.01-1.27)	4.22 (3.25-5.87)	32.58 (14.89-60.46)	1.44 (0.55-2.95)	2.55 (1.65-3.15)	5.16 (2.84-16.16)	65.16 (42.31-79.83)	25.65 (10.98-54.16)	0.67 (0.22-1.68)	46.31 (38.65-63.65)
		VPA 2.5mM	0.87 (0.2-3.02)	1.04 (0.07-6.02)	4.25 (3.08-6.07)	25.16 (14.27-38.82)	1.09 (0.52-2.28)	2.55 (1.5-3.16)	5.16 (2.99-14.64)	67.64 (47.84-85.16)	30.25 (17.33-50.91)	0.54 (0.25-1.36)	54.15 (38.16-69.15)
		EFV 1mM	0.71 (0.52-2.42)	0.34 (0.06-3.33)	3.65 (2.73-4.68)	20.96 (10.76-40.18)	0.85 (0.58-1.41)	2.15 (1.3-3)	2.84 (1.94-7.36)	45.68 (29.26-53.82)	25.87 (17.65-36.15)	1.66 (1.42-2.38)	40.16 (37.16-59.91)
		EFV 2.5mM	1.46 (0.81-8.44)	1.25 (0.1-4.14)	1.25 (0.65-2.66)	19.1 (12.31-41.27)	1.25 (0.75-2.16)	2.6 (2.16-5.15)	4.22 (2.73-7.92)	28.58 (17.49-56.5)	17.9 (8.1-36.16)	1.56 (0.51-3.08)	40.15 (31.15-62.65)
* median value (IQR)
